# Supplementary material for: Automated Detection of Parasitic Elements in Veterinary Fecal Samples Using a Deep Learning-Based Object Detection Framework
Source: Vet Sci. 2026 Mar 10;13(3):257. doi: 10.3390/vetsci13030257 (PMC13030632; doi:10.3390/vetsci13030257)
Supplement: Supplementary file 1 [file vetsci-13-00257-s001.zip]

Archive with 1 entries (1 files):
- vetsci-4168441-supplementary.pdf
